# Supplementary material for: Gated Organonanoclays for Large Biomolecules: Controlled Release Triggered by Surfactant Stimulus
Source: Nanomaterials (Basel). 2022 Aug 5;12(15):2694. doi: 10.3390/nano12152694 (PMC9370449; doi:10.3390/nano12152694)
Supplement: Supplementary file 1 [file nanomaterials-12-02694-s001.zip]

Archive with 1 entries (1 files):
- nanomaterials-1830903-supplementary.pdf
